# Supplementary material for: Repurposing HFC-125 to tetrafluoroethylene: A step toward a more sustainable fluoropolymer feedstock strategy
Source: iScience. 2025 May 3;28(6):112580. doi: 10.1016/j.isci.2025.112580 (PMC12148618; doi:10.1016/j.isci.2025.112580)
Supplement: Data S3. Raw data of TFE calibration curve, related to Table 1 [file mmc2.xlsx]

## Sheet: HFC-125
HFC-125
E(electronic) = -576.127342254
Zero-point correction= 0.037856 (Hartree/Particle)
Thermal correction to Energy= 0.043937
Thermal correction to Enthalpy= 0.044882
Thermal correction to Gibbs Free Energy= 0.007100
Sum of electronic and zero-point Energies= -576.089486
Sum of electronic and thermal Energies= -576.083405
Sum of electronic and thermal Enthalpies= -576.082461
Sum of electronic and thermal Free Energies= -576.120243
6 0.616829000 -0.000083000 -0.005318000	#VALUE!
9 1.227943000 -1.080349000 -0.486903000
9 1.227971000 1.080130000 -0.487397000
9 0.733831000 0.000241000 1.317395000
6 -0.860363000 -0.000024000 -0.440699000
9 -1.461304000 -1.092731000 0.061977000
9 -1.461168000 1.092772000 0.062080000
1 -0.944256000 0.000072000 -1.528268000

## Sheet: KHMDS
KHMDS
E(electronic) = -1473.37467905
Zero-point correction= 0.226949 (Hartree/Particle)
Thermal correction to Energy= 0.245150
Thermal correction to Enthalpy= 0.246094
Thermal correction to Gibbs Free Energy= 0.180675
Sum of electronic and zero-point Energies= -1473.147730
Sum of electronic and thermal Energies= -1473.129529
Sum of electronic and thermal Enthalpies= -1473.128585
Sum of electronic and thermal Free Energies= -1473.194004
7 -0.000004000 0.194695000 -0.000179000	#VALUE!
14 -1.526520000 -0.483249000 0.001571000
14 1.526482000 -0.483315000 -0.001618000
6 -1.872862000 -1.665447000 1.437545000
1 -1.688579000 -1.179684000 2.398834000
1 -2.905487000 -2.023906000 1.431946000
1 -1.217538000 -2.538269000 1.382027000
6 -2.840252000 0.885090000 0.138264000
1 -2.795522000 1.573160000 -0.712361000
1 -3.849495000 0.467344000 0.154172000
1 -2.719543000 1.467171000 1.057359000
6 -1.968584000 -1.443582000 -1.567810000
1 -2.993796000 -1.821951000 -1.540117000
1 -1.866339000 -0.812572000 -2.454286000
1 -1.300433000 -2.298331000 -1.697175000
6 1.873095000 -1.665356000 -1.437656000
1 1.217564000 -2.538046000 -1.382492000
1 1.689236000 -1.179404000 -2.398931000
1 2.905641000 -2.024037000 -1.431769000
6 1.968160000 -1.443862000 1.567743000
1 1.865291000 -0.813100000 2.454323000
1 1.300264000 -2.298885000 1.696608000
1 2.993521000 -1.821855000 1.540415000
6 2.840307000 0.884983000 -0.137858000
1 2.719781000 1.467228000 -1.056875000
1 2.795491000 1.572910000 0.712877000
1 3.849526000 0.467175000 -0.153685000
19 0.000094000 2.799638000 -0.000017000

## Sheet: INT1
INT1
E(electronic) = -1175.46879887
Zero-point correction= 0.023475 (Hartree/Particle)
Thermal correction to Energy= 0.031827
Thermal correction to Enthalpy= 0.032772
Thermal correction to Gibbs Free Energy= -0.012245
Sum of electronic and zero-point Energies= -1175.445324
Sum of electronic and thermal Energies= -1175.436971
Sum of electronic and thermal Enthalpies= -1175.436027
Sum of electronic and thermal Free Energies= -1175.481044
6 -1.176968000 -0.353115000 -0.045544000	#VALUE!
9 -1.847065000 -0.541411000 -1.193334000
9 -0.728229000 -1.564152000 0.355323000
9 -2.091914000 0.026888000 0.870963000
6 -0.000125000 0.584677000 -0.266833000
9 -0.582463000 1.823969000 -0.517692000
9 0.515858000 0.743372000 1.082952000
19 2.614046000 -0.304598000 -0.184718000

## Sheet: TS-I
TS-I
E(electronic) = -1175.44808592
Zero-point correction= 0.022221 (Hartree/Particle)
Thermal correction to Energy= 0.030583
Thermal correction to Enthalpy= 0.031527
Thermal correction to Gibbs Free Energy= -0.012547
Sum of electronic and zero-point Energies= -1175.425865
Sum of electronic and thermal Energies= -1175.417503
Sum of electronic and thermal Enthalpies= -1175.416559
Sum of electronic and thermal Free Energies= -1175.460633
Frequency -365.5291
6 1.242435000 -0.137173000 -0.000038000	#VALUE!
9 1.858836000 -0.524519000 -1.084594000
9 1.858862000 -0.524537000 1.084499000
9 -0.019600000 -1.488483000 0.000053000
6 0.638971000 1.112452000 0.000008000
9 -0.132375000 1.377207000 -1.101571000
9 -0.132280000 1.377101000 1.101673000
19 -2.220496000 -0.410663000 -0.000019000

## Sheet: TFE
TFE
E(electronic) = -475.593526206
Zero-point correction= 0.021909 (Hartree/Particle)
Thermal correction to Energy= 0.027063
Thermal correction to Enthalpy= 0.028008
Thermal correction to Gibbs Free Energy= -0.005838
Sum of electronic and zero-point Energies= -475.571617
Sum of electronic and thermal Energies= -475.566463
Sum of electronic and thermal Enthalpies= -475.565519
Sum of electronic and thermal Free Energies= -475.599364
6 0.000000000 0.000000000 0.659069000	#VALUE!
6 0.000000000 0.000000000 -0.659069000
9 0.000000000 1.094509000 -1.381592000
9 0.000000000 1.094509000 1.381592000
9 0.000000000 -1.094509000 -1.381592000
9 0.000000000 -1.094509000 1.381592000

## Sheet: CF3 anion
CF3 anion
E(electronic) = -937.637845178
Zero-point correction= 0.010368 (Hartree/Particle)
Thermal correction to Energy= 0.016210
Thermal correction to Enthalpy= 0.017154
Thermal correction to Gibbs Free Energy= -0.020920
Sum of electronic and zero-point Energies= -937.627478
Sum of electronic and thermal Energies= -937.621635
Sum of electronic and thermal Enthalpies= -937.620691
Sum of electronic and thermal Free Energies= -937.658766
6 0.786089000 0.000737000 -0.296807000	#VALUE!
9 1.642852000 1.085994000 -0.261671000
9 0.331750000 -0.021728000 1.104411000
9 1.665393000 -1.065876000 -0.289437000
19 -1.972447000 0.000529000 -0.168362000

## Sheet: CF2 carbene
CF2 carbene
E(electronic) = -237.737892023
Zero-point correction= 0.006988 (Hartree/Particle)
Thermal correction to Energy= 0.009976
Thermal correction to Enthalpy= 0.010921
Thermal correction to Gibbs Free Energy= -0.016389
Sum of electronic and zero-point Energies= -237.730904
Sum of electronic and thermal Energies= -237.727916
Sum of electronic and thermal Enthalpies= -237.726972
Sum of electronic and thermal Free Energies= -237.754281
6 0.000000000 0.000000000 0.591333000	#VALUE!
9 0.000000000 1.027115000 -0.197111000
9 0.000000000 -1.027115000 -0.197111000

## Sheet: LiHMDS
LiHMDS
E(electronic) = -880.998822167
Zero-point correction= 0.228133 (Hartree/Particle)
Thermal correction to Energy= 0.244704
Thermal correction to Enthalpy= 0.245648
Thermal correction to Gibbs Free Energy= 0.186069
Sum of electronic and zero-point Energies= -880.770689
Sum of electronic and thermal Energies= -880.754118
Sum of electronic and thermal Enthalpies= -880.753174
Sum of electronic and thermal Free Energies= -880.812753
7 0.000000000 0.759144000 -0.000009000	#VALUE!
14 -1.518074000 0.036814000 0.004092000
14 1.518073000 0.036813000 -0.004093000
6 -1.738658000 -1.307989000 1.315846000
1 -1.523748000 -0.922488000 2.315366000
1 -2.756712000 -1.705715000 1.318300000
1 -1.056289000 -2.141984000 1.132002000
6 -2.844333000 1.342838000 0.339843000
1 -2.821069000 2.132266000 -0.417162000
1 -3.847243000 0.909604000 0.329971000
1 -2.695446000 1.812905000 1.315626000
6 -1.989575000 -0.775239000 -1.638062000
1 -2.994622000 -1.203777000 -1.603111000
1 -1.962529000 -0.049281000 -2.454723000
1 -1.291238000 -1.577454000 -1.888024000
6 1.738683000 -1.307948000 -1.315886000
1 1.056287000 -2.141933000 -1.132099000
1 1.523822000 -0.922405000 -2.315401000
1 2.756728000 -1.705697000 -1.318315000
6 1.989541000 -0.775291000 1.638046000
1 1.962444000 -0.049366000 2.454734000
1 1.291223000 -1.577538000 1.887954000
1 2.994603000 -1.203794000 1.603110000
6 2.844341000 1.342847000 -0.339776000
1 2.695468000 1.812950000 -1.315544000
1 2.821067000 2.132248000 0.417257000
1 3.847250000 0.909611000 -0.329906000
3 0.000004000 2.677254000 -0.000009000

## Sheet: NaHMDS
NaHMDS
E(electronic) = -1035.73341511
Zero-point correction= 0.227275 (Hartree/Particle)
Thermal correction to Energy= 0.245333
Thermal correction to Enthalpy= 0.246278
Thermal correction to Gibbs Free Energy= 0.181823
Sum of electronic and zero-point Energies= -1035.506140
Sum of electronic and thermal Energies= -1035.488082
Sum of electronic and thermal Enthalpies= -1035.487137
Sum of electronic and thermal Free Energies= -1035.551592
7 0.000000000 0.443860000 -0.000067000	#VALUE!
14 -1.533935000 -0.225065000 0.001869000
14 1.533932000 -0.225068000 -0.001884000
6 -1.883680000 -1.396798000 1.442991000
1 -1.698570000 -0.906276000 2.401572000
1 -2.917258000 -1.752072000 1.438507000
1 -1.231095000 -2.271930000 1.392335000
6 -2.814183000 1.171689000 0.130797000
1 -2.732855000 1.861669000 -0.715588000
1 -3.837299000 0.789356000 0.133815000
1 -2.680808000 1.746530000 1.052645000
6 -1.973061000 -1.187181000 -1.564937000
1 -2.999546000 -1.561795000 -1.539577000
1 -1.865202000 -0.559579000 -2.453012000
1 -1.307535000 -2.044827000 -1.688592000
6 1.883807000 -1.396687000 -1.443068000
1 1.231158000 -2.271783000 -1.392577000
1 1.698848000 -0.906064000 -2.401626000
1 2.917362000 -1.752028000 -1.438488000
6 1.972911000 -1.187310000 1.564886000
1 1.864885000 -0.559807000 2.453010000
1 1.307441000 -2.045023000 1.688366000
1 2.999430000 -1.561839000 1.539623000
6 2.814198000 1.171691000 -0.130583000
1 2.680896000 1.746623000 -1.052386000
1 2.732816000 1.861590000 0.715863000
1 3.837310000 0.789349000 -0.133567000
11 0.000010000 2.685483000 -0.000014000

## Sheet: INT1-Li
INT1-Li
E(electronic) = -583.072392620
Zero-point correction= 0.024706 (Hartree/Particle)
Thermal correction to Energy= 0.032533
Thermal correction to Enthalpy= 0.033478
Thermal correction to Gibbs Free Energy= -0.008204
Sum of electronic and zero-point Energies= -583.047686
Sum of electronic and thermal Energies= -583.039859
Sum of electronic and thermal Enthalpies= -583.038915
Sum of electronic and thermal Free Energies= -583.080597
6 -0.622924000 0.001621000 0.020845000	#VALUE!
9 -1.197371000 -1.042662000 0.648165000
9 -1.190438000 1.117710000 0.518349000
9 -0.990638000 -0.074556000 -1.269011000
6 0.875866000 0.013929000 0.292209000
9 1.350292000 -1.135678000 -0.360324000
9 1.356385000 1.068603000 -0.503319000
3 1.509426000 0.168648000 2.272311000

[truncated: 3 more sheets: INT1-Na, TS-I-Li, TS-I-Na]
