# Supplementary material for: Repurposing HFC-125 to tetrafluoroethylene: A step toward a more sustainable fluoropolymer feedstock strategy
Source: iScience. 2025 May 3;28(6):112580. doi: 10.1016/j.isci.2025.112580 (PMC12148618; doi:10.1016/j.isci.2025.112580)
Supplement: Data S4. Raw data of computational science, related to Figure 3 [file mmc3.xlsx]

## Sheet: Sheet1
TFE (mmol)	Integral Value
0	0
0.01	41.38
0.01	40.68
0.01	41.38
0.01	45.08
0.01	40.93
0.02	85.78
0.02	88.33
0.03	140.4
0.03	136.24
